# Supplementary material for: Technical Functions of Digital Wearable Products (DWPs) in the Consumer Acceptance Model: A Systematic Review and Bibliometric Analysis with a Biomimetic Perspective
Source: Biomimetics (Basel). 2025 Jul 22;10(8):483. doi: 10.3390/biomimetics10080483 (PMC12383983; doi:10.3390/biomimetics10080483)
Supplement: Supplementary file 1 [file biomimetics-10-00483-s001.zip]

Archive with 5 entries (4 files):
- biomimetics-3722362-supplementary/
- biomimetics-3722362-supplementary/Supplementary Document_S3_PRISMA_2025_checklist.pdf
- biomimetics-3722362-supplementary/Supplementary Material_S1.xlsx
- biomimetics-3722362-supplementary/Supplementary Material_S2.pdf
- biomimetics-3722362-supplementary/Supplementary Material_S4.pdf
