# Supplementary material for: Technical Functions of Digital Wearable Products (DWPs) in the Consumer Acceptance Model: A Systematic Review and Bibliometric Analysis with a Biomimetic Perspective
Source: Biomimetics (Basel). 2025 Jul 22;10(8):483. doi: 10.3390/biomimetics10080483 (PMC12383983; doi:10.3390/biomimetics10080483)
Supplement: Supplementary file 1 [file biomimetics-10-00483-s001.zip › biomimetics-3722362-supplementary/Supplementary Material_S1.xlsx]

## Sheet: SM-1
Table S1: Main summary & data extraction table of the selected studies.
									Methodology					Results
No.	Reference	Journal	Year	Country	Title	Country	Source	Objective	Methods and validation	Variables/ themes	Framework/ theroy	Analyzing tool/ technique/ test	Evidence	Key finding	Trends	Limitations	Wearable type	Abstract	Contribution
1	Garcia-Ceja et al. [46]	Sensors	2014	Mexico	Long-Term Activity Recognition from Wristwatch Accelerometer Data	Mexico	Sensors (Switzerland)	To recognize long-term activities using wristwatch accelerometer data	Method: Quantitative (Experimental approach) Sample size: N=21 days of data from 2 subjects Validation: Construct validation, Internal validation	IV: Acceleration data from wristwatch (performance abd use); DV: Long-term activities (shopping, commuting, working, etc.)	Hidden Markov Models (HMM), Conditional Random Fields (CRF)	Viterbi algorithm, k-minimum-consecutive-states constraint	Fair: Experimental protocol (well-discussed), valid number of sampling.	They have used accelerometers from smartphones to classify sporting activities. HMMs and CRFs were used to perform the segmentation. It was shown how adding additional information to the models helped to increase the overall accuracy of the tested approaches.	Increasing recognition accuracy by incorporating prior knowledge and subclassing.	Limited to two users and specific activities. Real-time detection not tested.	Wristwatch accelerometer	With the development of wearable devices that have several embedded sensors, it is possible to collect data that can be analyzed in order to understand the user’s needs and provide personalized services. Examples of these types of devices are smartphones, fitness-bracelets, smartwatches, just to mention a few. In the last years, several works have used these devices to recognize simple activities…	We performed long-term activity segmentation from accelerometer data collected with a wristwatch In this work, we performed long-term activity segmentation from accelerometer data collected with a wristwatch. The long-term activities were transformed into sequences of simple activities by using vector quantization. HMMs and CRFs were used to perform the segmentation. It was shown how adding addit…
2	Yang et al. [78]	Nano Energy	2015	China	Flexible self-healing nanocomposites for recoverable motion sensor	China	Nano Energy	To develop a flexible, self-healing motion sensor using nanocomposites.	Method: Quantitative (Experimental approach) Sample size: N=5 subjects Validation: Construct validation, Internal validation	IV: Use of recoverable motion sensor (acceptance) DV: Dielectric permittivity, self-healing efficiency, effectiveness, heat regulation	Self-healing materials, Percolation theory	Dielectric property measurements, Mechanical testing	Fair: Experimental protocol (well-discussed), valid number of sampling.	With the incorporation of surface-modified CCTO nanoparticles, the hybrid film offers an improved dielectric property and capacitance retention based on the DA reaction. The sensor shows good sensitivity and recovery of property based on the self-healing polymer matrix.	Increasing focus on self-healing materials for wearable devices.	Limited to low-frequency applications.	Smart medical device (Motion sensors)	The recoverable motion sensor with high sensitivity was made based on flexible self-healing nanocomposites. The preparation of these nanocomposites involved incorporating surfacemodified CaCu3Ti4O12 (S-CCTO) nanoparticles in self-healing polymer matrix based on dynamic Diels–Alder (DA) adducts. The dependences of electric and dielectric properties of the resultant composites on volume fractions o…	We have fabricated a new kind of recoverable motion sensor based on self-healing MT/surfacemodified CaCu3Ti4O12 hybrid film In summary, we have fabricated a new kind of recoverable motion sensor based on self-healing MT/S-CCTO hybrid film. With the incorporation of surface-modified CCTO nanoparticles, the hybrid film offers an improved dielectric property and capacitance retainability based on DA…
3	Jung et al. [47]	Computers in Human Behavior	2016	South Korea	Consumer valuation of the wearables: The case of smartwatches	South Korea	Computers in Human Behavior	To understand potential consumers' perceptions of smartwatches	Method: Quantitative (Experimental approaches & Conjoint survey) Sample size: N=123 respondents Validation: Content validation, Construct validation	IV: Smartwatch attributes (PU, PEOU, brand, display shape (design), etc.) DV: Consumers' perceptions and attitude (acceptance) PV: Personal Factor (age, gender, time spent using smartphones): (user behavior)	NA	Part-worths, Kendall’s tau, relative importance, ANOVA	Fair: 123 participants; acknowledges limitations. This research has been cited 116 times.	Display shape and standalone communication are critical factors. Yet, they suggested that an overemphasis on design elements and an underestimation of the importance of functionality can lead to late diffusion or failure of wearables.	Study focused on potential users, not actual users. Limited attributes examined.		Smartwatches	Wearable devices indicate objects encompassing both mobile computing and fashion characteristics. Although the combination of the two characteristics is relatively new, consumers’ recognition of smartwatches, one type of wearable, is increasing. However, despite the heightened interest in smartwatches, sales are growing more slowly than expected. In order to comprehend this, we should understand …	Our findings implied that functional factors, which enhance the independence of smartwatches, are more critical than fashion attributes in the early stage of the diffusion of wearables
4	Wu et al. [60]	Asian Conference on Psychology and Behavioral Sciences	2016	Taiwan	Exploring Consumers’ Intention to Accept the Smartwatch	Taiwan	Computers in Human Behavior	To propose a research model for smartwatch context and identify potential consumers	Method: Quantitative (Online questionnaire survey) Validation: Construct validation, internal consistency	IV: Perceived relative advantage, perceived ease of use, perceived compatibility, perceived result demonstrability, perceived enjoyment, perceived social influence, behavioural intention DV: Intention to use the smartwatch (acceptance) MV: Personal Factor (age and gender): (user behavior)	Unified Theory of Acceptance and Use of Technology (UTAUT), Innovation Diffusion Theory (IDT), Technology Acceptance Model (TAM)	PLS-SEM	Fair	The proposed model fits the smartwatch context well, and perceived relative advantage significantly affects behavioral intention.	Increasing interest in wearable technology, especially smartwatches	Limited variables included, lack of detailed lifestyle evaluation	Smartwatch	The smartwatch currently the most popular layout of wearable technology, a promising category of information appliances. As an integration of classic timepiece and fashionable IT industries, the smartwatch is a challenging business since these industries used to possess very different marketing strategies. However, few studies having discussed about consumers’ attitude toward such innovations. Th…	This study aims to achieve the following academic contributions: Proposing a new and available research model that is more suitable for the smartwatch, even the wearable technology context This study aims to achieve the following academic contributions: (1) Proposing a new and available research model that is more suitable for the smartwatch, even the wearable technology context. (2) Proving the …
5	Choi & Kim [61]	Computers in Human Behavior	2016	South Korea	Is the smartwatch an IT product or a fashion product? A study on factors affecting the intention to use smartwatches	South Korea	Computers in Human Behavior journal	To examine whether factors related to fashion products affect the intention to use smartwatches	Method: Quantitative (Online questionnaire survey) Sample size: N=562 Validation: Construct validation, internal consistency	IV: Perceived usefulness, perceived ease of use, perceived enjoyment, perceived self-expressiveness, vanity, need for uniqueness DV: Behavioral Intention (user behavior) & Intention to use (acceptance) MV: Attitude of use and personal factor (user behavior)	Technology Acceptance Model (TAM)	PLS-SEM	Fair: 562 korean respondents; acknowledges limitations; provides data. This research has been cited 264 times.	Fashion-related factors significantly influence the intention to use smartwatches. A significant positive relationship was found between attitude and the behavioral intention to use smartwatches. The direct effect of perceived usefulness on attitude towards smartwatch usage was statistically significant, while perceived ease of use showed a negligible direct effect on the attitude.	Growing market for wearable devices, convergence of fashion and technology	Limited to Korean sample, intention vs. actual adoption	Smartwatch	Smartwatches, among many wearable form factors, have become an important starting point for the wide dissemination of wearable devices. Not only are smartwatches a new IT product, they are also a fashion product. Recognizing the smartwatch as the converging point of IT innovation and fashion, the current study examines whether factors germane to the characteristics of fashion products affect the …	technology acceptance model posits that technology adoption is determined by behavioral intention, which is influenced by attitude and perceived usefulness In summary, a smartwatch is an extension of the smartphone with more intimate elements, but at the same time, it is a ‘watch’, which is one of the most widely worn luxury fashion items. Therefore, people’s perceptions of smartwatches will diff…
6	Li et al. [31]	PLOS Biology	2017	USA	Digital Health: Tracking Physiomes and Activity Using Wearable Biosensors Reveals Useful Health-Related Information	USA	PLoS Biology	To investigate the use of wearable biosensors for monitoring health and detecting diseases	Method: Quantitative (Observational) Sample size: N=43 participants Validation: Construct validation, Internal validation	IV: Device criteria for selection, physiological parameters (HR, SpO2, skin temperature) DV: Activity & health status, personal norms, or intention to use the DWPs (acceptance) MV: differences in individuals (personal factor: user behavior)	NA	Bland-Altman method, Pearson correlation, peak detection	Fair: 43 individuals; large effect size; acknowledges limitations; provides data. This research has been cited 393 times.	Indicates that the information provided by wearable sensors is physiologically meaningful and actionable. Developed a computational algorithm for personalized disease detection using such sensors	Increasing use of wearables for health monitoring and disease detection.	Limited to specific devices. Generalizability to other wearables	Smart medical device (Scanadu Scout, iHealth-finger, etc.)	A new wave of portable biosensors allows frequent measurement of health-related physiology. We investigated the use of these devices to monitor human physiological changes during various activities and their role in managing health and diagnosing and analyzing disease. By recording over 250,000 daily measurements for up to 43 individuals, we found personalized circadian differences in physiologic…	For three other individuals an elevated heart rate was detectable during periods of high high-sensitivity C-reactive protein and illness, and skin temperature was elevated for one individual In summary, each of the circumstances with both elevated outlying HR and skin temperature was associated with elevated hs-CRP, indicative of a high inflammatory response (Fig 5A, S7 Fig), and for three of the…
7	Chun et al. [48]	Human Factors and Ergonomics in Manufacturing & Service Industries	2018	USA	A qualitative study of smartwatch usage and its usability	USA	Human Factors and Ergonomics In Manufacturing	To explore usability issues of smartwatches and suggest guidelines for improved operation.	Method: Qualitative (diary study and task performance) Sample size: N=30 participant Validation: Construct validation; Content validation; Internal validation	IV: Perceived ease of use (PEOU) DV: Usability ratings, Task performance, preference (satisfaction and intention: acceptance)	Usability principles (Information Display, Control, Learnability, Interoperability, Preference)	Qualitative analysis, Task performance tests	Fair: Vaild number of interview.	The study found that smartwatches were predominantly used for quick information checks. Participants effectively used their smartwatches when multitasking, especially when their hands were occupied with a concurrent task. Participants had a clear preference for which smart device to use for a given task.	Growing adoption of smartwatches, Need for better user interfaces.	Limited to a specific age group, Short study duration.	Smartwatches	Abstract This study aims to explore usability issues of watch‐type wearable devices and to suggest guidelines for improved operation of smartwatches. To do so, we conducted a series of surveys, interviews, and task performance experiments. Thirty smartwatch users from ages 20 to 43 years were recruited. Users’ experiences of smartwatches were collected via a weeklong, online‐based diary study, wh…	The goal of our study was to understand usability issues of smartwatch usability The goal of our study was to understand usability issues of smartwatch usability. To achieve this goal, we conducted a weeklong self-reporting diary study to i) find tasks that our participants conducted using their smartwatches and smartphones and identify roles that participants assigned to each device. Also, durin…
8	Nunes & Arruda Filho [62]	Innovation & Management Review	2018	Brazil	Consumer behavior regarding wearable technologies: Google Glass	Brazil	Innovation and Management Review	To analyze consumer behavior in relation to Google Glass	Method: Qualitative (netnography via passive observation) Sample size: N=86 (unique posts) Validation: Content validation	Unit of analysis: Socially satisfied, socially constrained, early adopters, ease of use, social factor, attitude, behavioral intention (consumer behaviour), intentions (consumer acceptance)	Diffusion of Innovations Theory, Technological Convergence, Utilitarianism, Hedonism	Thematic Content Analysis	Fair: Valid number of cases.	The results show that Google Glass faced a series of problems related to the adoption and diffusion of the innovation.	Increasing focus on the social value of wearable technology	Data based on online discussions, limited to a specific product	Smart Google Glass	Purpose This purpose of this study is to analyze consumer behavior in relation to Google Glass. The study considers the adoption and diffusion of the innovation, aspects related to technological convergence and the theories of utilitarian, hedonic and social value. Design/methodology/approach This qualitative, exploratory study uses the methodological approach of netnography via passive observati…	The results show that Google Glass faced a series of problems related to adoption and diffusion of the innovation In this article, the behavior of consumers of wearable technology was analyzed through a netnographic study based on Google Glass. The analysis sought to determine the main values for the acquisition and use of this new technology, supported by theories of preference for consumption o…
9	Kekade et al. [49]	Computer Methods and Programs in Biomedicine	2018	Taiwan	The usefulness and actual use of wearable devices among the elderly population	Global (Europe, America, Asia, and Australia)	Computer Methods and Programs in Biomedicine	To determine the usefulness and actual use of wearable devices among the elderly population.	Method: Mixed Method (Systematic review and survey) Sample size: SR: 31 studies; Survey: 233 respondents Validation: Construct validation; Content validation	IV: PDWs for health management DV: Use of wearable devices, Willingness to pay (attitude of use and behavioral intention: user behavior) & Intention to use (acceptance) PV: age, gender, health status, living with, current residence (personal factors: user behavior)	NA	Qualitative synthesis, Survey analysis	Fair: 10 participants; acknowledges limitations. This research has been cited 177 times.	More than 60% of elderly people were interested in the future use of wearable devices, and preferred future use to improve physical and mental activities. Wearable devices can benefit the elderly population, but awareness and usage are limited.	Increasing interest in using wearable devices for health monitoring among the elderly.	Limitation of smaple: small sample size in survey.	General: Wearable devices (WDs)	Background and objective: Elderly populations are more prone to diseases and need continuous monitoring of parameters to ensure good health. Wearable devices (WDs) can be helpful in the early detection and management of medical conditions. However, less is known about the use of currently available WDs among elderly populations. The objectives of this study were to determine the usefulness and ac…	We conducted an assessment of available Wearable devices and added requirements to improve the quality of research methodologies on WDs It is important to assess the medium of communication and the ways of receiving and sharing information by the elderly age groups, to determine how ICT (Information and Communication Technology) oriented the individuals are. They are using the internet and other …
10	Kheirkhahan et al. [50]	Journal of Biomedical Informatics	2019	USA	A smartwatch-based framework for real-time and online assessment and mobility monitoring	USA	Journal of Biomedical Informatics	To develop a smartwatch-based framework for real-time and online assessment and mobility monitoring (ROAMM).	Method: Quantitative (Experimental testing) Sample size: N=5 participants Validation: Construct validation; Internal validation	IV: Sensor data (accelerometer, gyroscope, heart rate: PU) DV: Mobility and activity data MV: Health status (personal factor: user behaviour)	NA	Smartwatch application, Server software, Data visualization	Fair: 5 participants; provides data. This research has been cited 111 times.	The ROAMM framework allows for real-time monitoring of physical activity and health events. Recalled changes in pain explained only 15% of the variance in momentary changes in pain.	Growing interest in using smartwatches for continuous health monitoring.	Limited battery life, Need for larger sample sizes for validation.	Smartwatches	Smartphone and smartwatch technology is changing the transmission and monitoring landscape for patients and research participants to communicate their healthcare information in real time. Flexible, bidirectional and realtime control of communication allows development of a rich set of healthcare applications that can provide interactivity with the participant and adapt dynamically to their changi…	The purpose of this study is to develop the framework for a novel remote monitoring system through the integration of a smartwatch-based application and a remotely-connected server
11	Kim & Chiu [1]	International Journal of Sports Marketing and Sponsorship	2019	South Korea/Hong Kong	Consumer acceptance of sports wearable technology: the role of technology readiness	South Korea	International Journal of Sports Marketing and Sponsorship	To investigate consumers’ acceptance and use of sports and fitness wearable devices based on technology readiness	Method: Quantitative (Mall-intercept personal survey) Sample size: N=247 Validation: Construct validation, internal consistency	IV: Positive technology readiness (PTR), negative technology readiness (NTR); Mediators: Perceived ease of use (PEOU), perceived usefulness (PU) DV: Intention to use sports wearables (acceptance)	Technology Readiness and Acceptance Model (TRAM)	PLS-SEM	Fair: 30 undergraduate students; acknowledges limitations. This research has been cited 198 times.	Positive TR significantly influences PEOU and PU, which in turn affect the intention to use sports wearables	Growing market for sports and fitness wearables	Limited to Korean sample, potential additional variables	Sports wearables	The purpose of this paper is to investigate consumers’ acceptance and use of sports and fitness wearable devices based on technology readiness (TR). In addition, the technology readiness and acceptance model (TRAM) will be used to investigate consumers’ intention to use sports wearable devices (for simplicity, sports wearable devices will be simplified to the term “sports wearables”). Design/meth…	The findings of this study provide evidence that positive technology readiness has a positive influence on perceived ease of use and perceived usefulness, while negative TR has a negative impact on PEOU and PU
12	Weiss et al. [51]	IEEE Access	2019	USA	Smartphone and smartwatch-based biometrics using activities of daily living	USA	IEEE Access	To evaluate the feasibility of using smartphone and smartwatch sensors for biometric authentication and identification based on daily activities.	Method: Quantitative (Experimental study) Sample size:N=51 participants Validation: Construct validation; Content validation; Internal validation	IV: Sensor data DV: Authentication accuracy, Identification accuracy	Behavioral biometrics	k-Neighbors, Decision Tree, Random Forest	Fair: Experimental protocol (well-discussed), valid number of sampling	The results showed that motion-based biometrics using activities of daily living is feasible using a commercially available. The performance for the authentication task improves rapidly as more training data is added, and the improvement continues when the maximum of 170 seconds of data per activity is reached.	Increasing use of wearable devices for security applications.	Limited to specific activities, Need for more diverse datasets.	Smartwatches	Smartphones and smartwatches, which include powerful sensors, provide a readily available platform for implementing and deploying mobile motion-based behavioral biometrics. However, the few studies that utilize these commercial devices for motion-based biometrics are quite limited in terms of the sensors and physical activities that they evaluate. In many such studies, only the smartwatch acceler…	This study demonstrates that motion-based biometrics using activities of daily living is feasible using a commercially available smartwatch and/or smartphone In summary, for on-demand biometrics, the best activities, based on performance and practicality, are: walking, typing, and clapping—with writing lagging a bit due to poorer performance. The good biometric performance of the sitting and typi…
13	Tan et al. [79]	Nature Communications	2020	China	A high performance wearable strain sensor with advanced thermal management for motion monitoring	China	Nature Communications	To develop a wearable strain sensor with enhanced thermal management.	Method: Quantitative (Experimental approach) Sample size: N=3 Validation: Construct validation, External validation	IV: Strain sensor design DV: Strain, Temperature, Thermal conductivity	Thermal management, Electromechanical performance	Thermal conductivity measurements, Cytotoxicity tests	Fair: Provides data. This research has been cited 474 times.	The as-casted TPU-BNNS film leads to an enhanced thermal conductivity, helping rapid heat transmission to the environment, while the porous electrospun fibrous membrane layer results in thermal insulation, functioning as a skin protector. The sensor demonstrates excellent thermal stability and biocompatibility.	Growing importance of thermal management in wearable electronics.	Limited to specific material combinations.	Smart medical device (Strain sensors)	Resistance change under mechanical stimuli arouses mass operational heat, damaging the performance, lifetime, and reliability of stretchable electronic devices, therefore rapid thermal heat dissipating is necessary. Here we report a stretchable strain sensor with outstanding thermal management. Besides a high stretchability and sensitivity testified by human motion monitoring, as well as long-ter…	We report a stretchable strain sensor with outstanding thermal management In summary, we report a high-performance strain sensor with advanced thermal management. The strain sensor contains TPU as matrix, and BNNSs and GNRs for thermal and electrical conductivities, and exhibit tailored thermal property. The high stretchability and sensitivity, and long-term durability of electrical properties ma…
14	Chang & Lin [70]	Interaction Studies	2020	Taiwan	Designing for wearable and fashionable interactions Exploring narrative design and cultural semantics for design anthropology	Taiwan	Interaction Studies. Social Behaviour and Communication in Biological and Artificial Systems	To explore narrative design and cultural semantics in wearable and fashionable interaction design	Method: Qualitative (Case study and interview) Sample size: N=6 Validation: Construct validation, Content validation, External validation	Unit of analysis: technological function: fashionable interaction design, design aesthetic, nature as a model (biomimetic); human cognition (behavioral intention): intention and (acceptance)	Design anthropology	Thematic analysis for principles of design anthropology	Fair: Valid number of case study.	The current design philosophy and practice in Taiwan is directed toward producing products with cultural significance to compete in the global market. The main reason for the abandonment of wearable devices is that many consumers believe that the function and options are still limited. The cultural semantics and design enhance product value and user experience.	Integration of culture and technology in design	Limited empirical testing; focus on cultural context	Wearable Fashion Products	Abstract This research examines wearable, fashionable interaction design to mediate the narrative and semiotic concepts found in technology and fashion. We discuss the principles of design anthropology using Taiwan proverbs to transmit the “people-situation-reason-object” method and analyze five case studies that provide new approaches for designers engaged in future industry. Design anthropology…	The increasing emphasis on localized cultural development in Taiwan demonstrates the ambition to promote the Taiwanese style in the global economic market
15	Bolen [63]	Technology in Society	2020	Turkey	From traditional wristwatch to smartwatch: Understanding the relationship between innovation attributes, switching costs and consumers’ switching intention	Turkey	Technology in Society journal	To examine factors affecting traditional wristwatch users’ intentions to switch to smartwatches	Method: Quantitative (Online questionnaire survey) Sample size: N=234 Validation: Construct validation, internal consistency	IVs: Relative advantage, complexity, perceived product lifetime, procedural switching costs, financial switching costs DV: Switching intention (acceptance)	Diffusion of Innovations Theory (DIT)	PLS-SEM	Fair: 234 actual traditional wristwatch users; acknowledges limitations; provides data. This research has been cited 43 times.	Relative advantage positively affects switching intention, while financial switching costs have a negative impact. It showed that the impact of perceived product lifetime on switching intention is seen only indirectly through financial switching costs	Slow adoption rate of smartwatches compared to smartphones	Limited to Turkish sample, potential additional factors	Smartwatch	Smartwatches are one of the most disruptive innovations of the past decade. However, these hi-tech gadgets fail to attract interest in the same way as smartphones, or tablet PCs. Despite optimistic market growth forecasts, smartwatches have not taken the place of traditional wristwatches until today, and the number of people who use traditional wristwatches outnumbered those who use smartwatches.…	The findings revealed that relative advantage and financial switching costs significantly influence traditional wristwatch users’ behavioral intentions to switch to smartwatches
16	Lee [71]	Journal of Consumer Behavior	2020	South Korea	Impact of visual typicality on the adoption of wearables	USA	Journal of Consumer Behaviour	To examine how visual typicality affects consumer adoption of wearables through psychological antecedents	Method: Quantitative (Online questionnaire survey) Sample size: N=409 Validation: Construct validation,Content validation, External validation	IV: Visual Typicality DV: Purchase Intention (acceptance) MV: Effort Expectancy Performance Expectancy, Playfulness, Social Influence, Gender (personal factor and social factor: user behaviour)	Technology Acceptance Model (TAM), Unified Theory of Acceptance and Use of Technology (UTAUT)	Structural Equation Modeling (SEM)	Fair: vaild smaple and site.	Visual typicality negatively impacts perceived performance and playfulness, leading to lower purchase intention.	Increasing importance of design aesthetics in wearable adoption	Limited to smartwatches; gender differences not fully explored	Smartwatches	Abstract With the recent influx of IT firms and big‐name fashion brands into the wearables market, the visual design of wearables has become a crucial factor in consumer choices. However, little research exists on this topic. Drawing upon the literature of technology adoption and design aesthetics, this study examines how the visual typicality of wearables affects their adoption by consumers. Mor…	The current study focuses on the psychological antecedents of wearable adoption and the other antecedents of technology adoption discussed in the prior literature have not been tested In summary, among all the technology acceptance models, TAM and UTAUT 2 are the most comprehensive models in terms of describing consumers' technology acceptance and use at the individual levels (Chao, 2019; Kim &am…
17	Lewis et al. [52]	Digital Health	2020	USA	The utility of wearable fitness trackers and implications for increased engagement: An exploratory, mixed methods observational study	USA	Digital Health	To explore which features of wearable fitness trackers are used and deemed helpful	Method: Mixed Method (Online survey and focus group discussions) Sample size: Survey: N=47 (wearable owners), Focus groups: N=7 Validation: Construct validation	IV: Wearable features DV: Helpfulness ratings, users' intention behavior (user behaviour)	NA	Descriptive statistics, Thematic analysis	Fair: triangulation of two methods.	Motivational cues, general health information, and challenges are the most significant features for the users’ intentions.	Increasing focus on user engagement and personalized features in wearable fitness trackers	Small sample size, potential for further exploration of different wearable types and user groups	Wearable fitness devicess (e.g., Fitbit, Apple smartwatch)	To explore which features of wearable fitness trackers are used and deemed helpful.Forty-seven participants took part in an online survey. All participants were over 18 years of age and owned a wearable device that objectively measured physical activity and provided feedback. The survey included questions related to the acceptance of different features of wearables, and exercise information, self…	We evaluated the utility of the devices’ features in relation to the characteristics and psychosocial metrics of the wearers The reported use and helpfulness ratings of various features of wearables appeared to vary based on the wearer’s gender, race/ethnicity, exercise goal, exercise proficiency, preferred type of exercise, and psychosocial metrics but the results are inconclusive. Future resear…
18	Cillier [75]	Health Information Management Journal	2020	South Africa	Wearable devices in healthcare: Privacy and information security issues	South Africa	Health Information Management Journal	To investigate privacy and information security issues associated with wearable health devices	Method: Quantitative (Cross-sectional, online questionnaire survey) Sample size: N=106 Validation: Construct Validation	IV: Use of wearable health devices DV: Privacy awareness, Information security knowledge	NA	Descriptive statistics (SPSS)	Fair: 106 respondents; acknowledges limitations. This research has been cited 123 times.	Users were lacking awareness of privacy risks and information security issues related to wearable devices.	Increasing use of wearable devices in healthcare, growing concerns about data privacy	Small sample size, convenience sampling, limited scope of information security measures examined	Wearable fitness devices (e.g., fitness trackers) and smartwatches	Mobile health has provided new and exciting ways for patients to partake in their healthcare. Wearable devices are designed to collect the user's health data, which can be analysed to provide information about the user's health status. However, little research has been conducted that addresses privacy and information security issues of these devices.To investigate the privacy and information secu…	The major contribution of this article is the insight into users’ knowledge regarding information security threats and privacy issues in the context of wearable devices The major contribution of this article is the insight into users’ knowledge regarding information security threats and privacy issues in the context of wearable devices. This information is useful in order to develop a higher degr…
19	Mahadevan et al. [53]	npj Digital Medicine	2021	USA	Development of digital measures for nighttime scratch and sleep using wrist-worn wearable devices	USA	npj Digital Medicine	To develop and validate digital measures for nighttime scratch and sleep using wrist-worn devices	Method: Quantitative (Experimental approach) Sample size: N=33 (participants) Validation: Construct validation	IV: Accelerometer data DV: Nighttime scratch and sleep measures	NA	Python, MATLAB, SHAP analysis	Fair: 45 total ad patients; large effect size; is registered; acknowledges limitations; provides data. This research has been cited 31 times.	Observed a weak correlation between scratch endpoints and TST. These results indicate that increased nighttime scratching does not necessarily contribute to shorter sleep duration but may result in more disturbed sleep. Focused on using accelerometer and temperature data sampled at 20 Hz to maximize battery life, and believe these choices will improve patient compliance.	Increasing use of wearable devices for health monitoring	Limited to wrist-worn devices, potential for error propagation in hierarchical approach	Smart medical device (Wrist-worn devices e.g., GeneActiv)	Abstract Patients with atopic dermatitis experience increased nocturnal pruritus which leads to scratching and sleep disturbances that significantly contribute to poor quality of life. Objective measurements of nighttime scratching and sleep quantity can help assess the efficacy of an intervention. Wearable sensors can provide novel, objective measures of nighttime scratching and sleep; however, …	We investigated the use of accelerometer and temperature data captured by wrist-worn wearable devices for monitoring sleep and nighttime scratching in patients with atopic dermatitis
20	Wang et al. [72]	International Journal of Human–Computer Interaction	2021	China	Investigate Symmetry, Complexity, and Screen Shapes in Interface Design Aesthetics to Promote Users’ Quality Perceptions and Continuous Usage Intention of the Smartwatch	China	International Journal of Human-Computer Interaction	To investigate the impact of symmetry, complexity, and screen shapes on user quality perceptions and continuous usage intention of smartwatches	Method: Quantitative (Experiment approach) Sample size: N=200 Validation: Construct validation, Internal validation, External validation	IV: Symmetry, Complexity, Screen Shape DV: Hedonic Quality, Pragmatic Quality, Continuous Usage Intention (acceptance) MV: Personal factors (user behavior)	NA	ANOVA, OLS Regression	Fair: 200 subjects; acknowledges limitations. This research has been cited 14 times.	They found that asymmetrical and complex designs induced higher hedonic quality; round screens also induced higher hedonic quality.	Growing focus on interface aesthetics in wearable technology	Limited to screen interface; did not test individual differences	Smartwatches	This study took the dial interface of smartwatches as its experimental sample and investigated screen shapes (square and round) of smartwatches and how the interaction between symmetrical type and complex type in the screen interface of different shapes affects the user’s hedonic and pragmatic qualities. Then, we further evaluated the relationship between perceived hedonic quality and pragmatic q…	This study investigated symmetry, complexity, and screen shapes in interface design esthetics through two stages to promote users’ quality perceptions and continuous usage intention of the smartwatch
21	Gupta et al. [64]	Behaviour & Information Technology	2021	India	Social comparison and continuance intention of smart fitness wearables: an extended expectation confirmation theory perspective	India	Behaviour and Information Technology	To investigate the continuance intention of smart fitness wearables by integrating expectation confirmation theory and social comparison theory.	Method: Quantitative (Questionnaire survey) Sample size: N=684 Validation: Construct validation	IV: Perceived health outcomes, Social comparison tendency DV: User satisfaction, Continuance intention (acceptance) MV: Attitude of Use, Social Factor (user behavior)	Expectation Confirmation Model (ECM), Social Comparison Theory	SEM	Fair: 342 respondents; acknowledges limitations. This research has been cited 118 times.	Perceived health outcomes and social comparison significantly influence user satisfaction and continuance intention. User satisfaction positively impacts continuance intention and intention to recommend.	Growing importance of social comparison and health outcomes in the adoption of smart fitness wearables.	Limited to Indian respondents; potential for further exploration of other cultural contexts.	Smartwatches	Technological innovations, especially smart fitness wearables, are playing a critical role in the future of fitness and overall well-being. Extant research has examined the adoption of smart fitness wearables, with limited attention paid to continuance intention. The current study attempts to investigate users' continuance intentions of using smart fitness wearables by combining expectation confi…	There are a number of studies that explore the adoption of smart wearables; the primary objective of this research is to identify the determinants of continuance intention of smart fitness variables using an extended expectation confirmation model
22	Siepmann & Kowalczuk [54]	Electronic Markets	2021	Germany	Understanding continued smartwatch usage: the role of emotional as well as health and fitness factors	Germany	Electronic Markets	To investigate factors driving long-term smartwatch usage, focusing on emotional and health/fitness factors	Method: Quantitative (Online questionnaire survey) Sample size: N=335 (smartwatch users) Validation: Construct validation	IV: Emotional factors Health/fitness factors DV: Continuance intention (acceptance) CV: Personal factor: user behavior: (age, gender, etc)	Expectation-Confirmation Model (ECM) extended with emotional and health/fitness factors	Covariance-based SEM	Fair: 335 actual smartwatch users; acknowledges limitations. This research has been cited 66 times.	Emotional and health/fitness factors significantly impact smartwatch continuance intention. Satisfaction is a strong driver of continuance intention. The effect of age on continuance intention was positive and significant, indicating that older participants have a higher intention to use smartwatches continuously .	Growing importance of emotional and health-related aspects in technology adoption	Limited to smartwatches, potential for further exploration of other wearable devices	Smartwatches	Smartwatches are the most popular wearable device and increasingly subject to empirical research. In recent years, the focus has shifted from revealing determinants of smartwatch adoption to understanding factors that cause long-term usage. Despite their importance for personal fitness, health monitoring, and for achieving health and fitness goals, extant research on the continuous use intention …	Our research shows that individuals who engage in self-quantification have an increased motivation to pursue their health and fitness goals, indicating a higher intention to engage in physical activities In summary, by developing an integrative framework containing established and novel emotional as well as health and fitness factors, we contribute to current literature and provide insights into …
23	Goyal et al. [32]	Sensors & Actuators: A. Physical	2022	USA	A biomimetic skin phantom for characterizing wearable electrodes in the low-frequency regime	USA	Sensors and Actuators A: Physical	To develop a skin phantom that mimics the electrical properties of human skin for testing wearable electrodes.	Method: Quantitative (Experimental approach) Sample size: N=5 Validation: Construct validation, Internal validation	IV: Porosity of the phantom's upper layer DV: Impedance response, comfort, signal quality (ECG)	Biomimicry, Electrical impedance spectroscopy	Impedance spectroscopy, Bode plot analysis	Fair: Experimental protocol (well-discussed).	The phantom accurately mimics human skin impedance and can simulate the impact of dry and hydrated skin on ECG signals.	Increasing interest in biomimetic materials for wearable technology.	The phantom's stability decreases over time due to water loss.	Smart medical device (Wearable electrodes)	Advances in the integration of wearable devices in our daily life have led to the development of new electrode designs for biopotential monitoring. Historically, the development and testing of wearable electrodes for the acquisition of biopotential signals has been empirical, relying on experiments on human volunteers. However, the lack of explicit control on human variables, the intra-, and inte…	We developed a first of its kind skin phantom to model the interaction with dry electrodes across the range of frequency necessary for biopotential signals such as ECG, EEG, and EMG We developed a first of its kind skin phantom to model the interaction with dry electrodes across the range of frequency necessary for biopotential signals such as ECG, EEG, and EMG. Simple techniques were used for fa…
24	Basha et al. [55]	Technology in Society	2022	Malaysia	Are we so over smartwatches? Or can technology, fashion, and psychographic attributes sustain smartwatch usage?	Malaysia	Technology in Society	To understand the factors that sustain long-term smartwatch usage, focusing on technology, fashion, and psychographic attributes	Method: Quantitative (Online questionnaire survey) Sample size: N=275 (smartwatch users) Validation: Construct validation, External validation	IV: Technology-related features, Fashion-related features, Psychographic factors DV: Continuance intention (acceptance) MV: Social factor (user behavior)	Stimulus-Organism-Response (S–O-R) model and self-congruity theory	PLS-SEM, IPMA	Fair: 275 smartwatch users; acknowledges limitations. This research has been cited 45 times.	Technology, fashion, and psychographic related attributes significantly influence smartwatch continuance intention, this could be influenced by the social aspects.	Increasing focus on user experience and personalization in wearable technology	Limited to smartwatches, potential for further exploration of other wearable devices	Smartwatches	Smartwatch technology advancements have revolutionised a wide array of aspects of human life, ranging from communication to healthcare. As the smartwatch market moves beyond the initial adoption phase, there are questions regarding continued smartwatch usage. This study seeks to extend our understanding of sustained smartwatch usage. We propose and validate a framework that comprises technology-r…	Our results indicated that consumers’ perceived interactivity, which is its ability to respond to users’ input, is a significant factor in determining smartwatch continuance intention
25	Quach et al. [76]	Journal of the Academy of Marketing Science	2022	USA	Digital technologies: tensions in privacy and data	Australia	Journal of the Academy of Marketing Science	To understand the privacy tensions arising from firms' use of digital technologies and their implications for firm performance	Method: Qualitative (Case study and interviews) Sample size: N=15 (10 senior managers + 5 consumer informants) Validation: Construct Validation	IV: Data monetization, Data sharing DV: Firm performance, Privacy tensions	Structuration theory	Content analysis	Fair: triangulation of two methods.	Firms need to balance data monetization and sharing with privacy protection to maintain consumer trust and regulatory compliance	Increasing regulatory scrutiny, growing consumer awareness of privacy	Limited to marketing context, potential for further exploration in other industries	General: Wearable technology (social media, IoT, AI)	Driven by data proliferation, digital technologies have transformed the marketing landscape. In parallel, significant privacy concerns have shaken consumer-firm relationships, prompting changes in both regulatory interventions and people's own privacy-protective behaviors. With a comprehensive analysis of digital technologies and data strategy informed by structuration theory and privacy literatu…	A comprehensive analysis of digital technologies and data strategy informed by structuration theory and privacy literature considers privacy tensions as the product of firm–consumer interactions, facilitated by digital technologies, which implies distinct consumer, regulatory, and firm responses related to data protection. In summary, structuration theory purports that a privacy-related structure…
26	Lee [74]	Journal of Retailing and Consumer Services	2022	South Korea	Do tech products have a beauty premium? The effect of visual aesthetics of wearables on willingness-to-pay premium and the role of product category involvement	USA	Journal of Retailing and Consumer Services	To examine the impact of visual aesthetics on willingness-to-pay premium and the role of product category involvement	Method: Quantitative (Online questionnaire survey) Sample size: N=423 Validation: Construct validation, Content validation, External validation	IV: Visual Aesthetics DV: Willingness-to-Pay (WTP) Premium MV: Product Category Involvement, Perceived Enjoyment	NA	Structural Equation Modeling (SEM)	Fair: 423respondents; acknowledges limitations.	Visual aesthetics positively impact WTP premium through perceived enjoyment; involvement moderates the effect	Increasing importance of aesthetics in tech products	Limited to smart fitness trackers; potential cultural differences not explored	Smart Fitness Trackers	Does design, not technology, affect consumers’ valuation of wearable devices? This study empirically examines the impact of the visual product aesthetics of wearables on consumers’ willingness-to-pay (WTP) premium, along with the relevant intervening consumer psychology of perceived benefits. The results of an online survey revealed a significant and positive association between the visual produc…	The results empirically demonstrated that the visual product aesthetics of wearables was significantly and positively associated with WTP premium, product quality, and perceived enjoyment The current study explored how VA influences consumers’ WTP premium for wearables and also tested the role of some relevant consumer-perceived psychological benefits (i.e., PQ and PE) in the relation between the…
27	Wang et al. [65]	Technology in Society	2022	China	How do individual characteristics and social capital shape users’ continuance intentions of smart wearable products?	China	Technology in Society	To explore the factors affecting users' continuance intentions for smart wearable products from a consumer-driven perspective.	Method: Quantitative (Online questionnaire survey) Sample size: N=249 Validation: Construct validation	IV: Individual characteristics, e.g. utilitarian value (healthy routines, track daily activities), Social capital factors DV: Perceived value, Continuance intention (acceptance) MV: Social factor (user behavior)	Means-end chain theory	Structural equation modeling (SEM), Fuzzy-set Qualitative Comparative Analysis (fsQCA)	Fair: Experimental protocol (well-discussed), valid number of sampling.	Face consciousness positively influences perceived value and continuance intention. Social capital and perceived value significantly affect continuance intention.	Increasing focus on consumer-driven factors and the role of social capital in technology adoption.	Limited to Chinese consumers; cross-sectional data; potential for further exploration of cultural differences.	Smartwatches	Given the rapid popularity of smart wearable products, users’ continuance intentions are increasingly important. Research concerning the continuance intentions to adopt smart wearable products has received some attention from scholars, but previous studies were more “technology-driven” rather than “consumer-driven” and largely neglected how different configurations (specific combinations of varia…	This research adopts a consumer-driven perspective to investigate the antecedent of the intention of users to continue to adopt smart wearable devices In summary, the results of this study show that we urgently need to consider the influence of factors beyond the underlying technology, combined with the different individual characteristics of users, social factors, and user experience value on th…
28	Bakhshian & Lee [56]	International Journal of Human–Computer Interaction	2022	USA	Influence of Extrinsic and Intrinsic Attributes on Consumers’ Attitude and Intention of Using Wearable Technology	USA	International Journal of Human-Computer Interaction	To examine the effects of intrinsic and extrinsic attributes of wearables on consumer attitude and intention	Method: Quantitative (Online questionnaire survey) Sample size: N=317 (college students) Validation: Construct validation	IV: Intrinsic attributes, Extrinsic attributes, Perceived Usefulness, Visual Appeal DV: Intention of use (acceptance) MV: Consumer attitude of use (user behavior)	Functional-expressive-aesthetic (FEA) model, Technology Acceptance Model (TAM)	Confirmatory factor analysis, SEM	Fair: 317 college students; acknowledges limitations. This research has been cited 15 times.	Tracking attributes significantly influence consumer attitude and intention to use wearables	Growing importance of tracking features in wearable technology	Limited to college students, potential for further exploration of other demographic groups	General: Wearable technology (e.g., smart clothing and others)	The purpose of this study was to examine the effect of major intrinsic (functional, expressive, aesthetic, tracking) and extrinsic (brand name, price) attributes of broadly defined wearables on consumers' attitude and intention of using such products. An online survey was conducted with a convenience sample of 317 college students whose age was 18 years old and over at a large US Midwestern unive…	The results demonstrates that the more consumers perceive wearables as easy to use and useful devices for increasing life quality and productivity, the more favourable attitude and intention they have towards its use Wearable technology has been a very trendy topic for scholarly research in different fields for more than two decades. To date, many studies were conducted to explain the key determi…
29	Chen et al. [29]		2022		Biomimetic Self-Adhesive Structures for Wearable Sensors	China	Biosensors	to investigate the matters related to different sensors on human skin by optimizing and fusing the two biomimetic self-adhesive structures.	Method: Quantitative (Experimental approach) Sample size: N=2 Adhesion Biomimetics Validation: Method and results validation using Adhesion repeatability tests	IV: biomimetic materials and structures; DV: Sensing performance, flexibility, adhesion,self-adhesion, human health related issues, long-term monitoring	NA	Characterization analysis (characterization analysis and X-ray diffraction (XRD) analysis, Pulse waveform measurements, adhesion tests)	Fair: Experimental protocol (well-discussed).	Both biomimetic adhesive structures of the sensors, designed with biomimetic characteristics, were functional in pulse wave tests and demonstrated good adhesion repeatability.	A biomimetic fusion structure can be used to create self-adhesive wearable sensors for human pulse wave tests.	The study was limited to two biomimetic self-adhesive structures, mimicking the adhesive technology of the octopus and the mussel.	Smart medical device (wearable sensors and climbing robots)	Inspired by the adhesion ability of various organisms in nature, the research of biomimetic adhesion has shown a promising application prospect in fields such as manipulators, climbing robots and wearable medical devices. In order to achieve effective adhesion between human skin and a variety of wearable sensors, two natural creatures, octopus and mussel, were selected for bio-imitation in this p…	The biomimetic octopus sucker structure was attached to the human skin surface to solve the problem of shape-preserving attachment, and the biomimetic mussel mucus hydrogel was attached to the sensor surface to solve the problem of sensor surface adaptation Based on the self-adhesion mechanism of the biomimetic octopus sucker and mussel mucus, this paper prepared the biomimetic octopus sucker mic…
30	Jeong & Choi [66]	SAGE Open	2022	South Korea	Moderating Effects of Consumers’ Personal Innovativeness on the Adoption and Purchase Intention of Wearable Devices	South Korea	SAGE Open	To identify factors influencing the purchase intention of wearable devices and examine the moderating role of consumers' personal innovativeness.	Method: Quantitative (Online questionnaire survey) Sample size: N=512 Validation: Construct validation	IV: Wearability, Social image, Novelty, Esthetics, Relative advantage DV: Purchase intention (acceptance) MV: Personal innovativeness	Functional, Expressive, and Esthetic (FEA) consumer needs model	SEM	Fair: 512 consumers; acknowledges limitations. This research has been cited 16 times.	Social image, novelty, esthetics, and relative advantage significantly influence purchase intention. Personal innovativeness moderates the relationship between novelty and purchase intention.	Increasing importance of personal innovativeness in the adoption of wearable devices.	Limited to South Korean students; potential for further exploration of other demographic groups.	Smartwatches, Wearable fitness devices, Smart clothing	A wearable device integrates portable computers and electronics into gadgets and other accessories that are worn on the human body. It presents challenges for designers and developers to create products that will be functional, attractive, and socially acceptable on bodies. In this paper, we identify factors that influence the purchase intention of wearable devices drawing from a variety of disci…	We identify factors that influence the purchase intention of wearable devices drawing from a variety of disciplines The purpose of this study is to identify important determinants of wearable devices adoption from the multidisciplinary perspectives relevant to the characteristics of wearable devices, and to examine their influence on consumer purchase intention. Moreover, we aim at investigating …
31	Rahman et al. [67]	Journal of Science and Technology Policy Management	2022	Bangladesh	Teenagers’ behavioural intention towards wearable technologies and intention to recommend others: an empirical study in Bangladesh	Bangladesh	Journal of Science and Technology Policy Management	To investigate the factors driving teenagers' behavioural intention to adopt wearable technologies and their intention to recommend others.	Method: Quantitative (Questionnaire survey) Sample size: N=318 Validation: Construct validation	IV: Performance expectancy, Effort expectancy, Social influence, Facilitating conditions, Price value, Hedonic motivation, Habit DV: Intention to recommend (acceptance) MV: Behavioural intention and attitude of use (user behavior)	Unified Theory of Acceptance and Use of Technology (UTAUT2), Theory of Planned Behavior (TPB)	SEM	Fair: 318 respondents; acknowledges limitations; provides data. This research has been cited 26 times.	Performance expectancy, social influence, facilitating conditions, and attitude significantly influence behavioural intention. Behavioural intention positively impacts intention to recommend.	Increasing adoption of wearable technologies among teenagers in Bangladesh.	Limited to teenagers in Barishal city; potential for further exploration of other regions and age groups.	Smartwatches, Wearable fitness devices, Google glasses	The purpose of this study is to investigate the factors, which drive teenagers’ behavioural intention to adopt wearable technologies and their behavioural intention to recommend others. Design/methodology/approach This study proposes a new adoption model combining two different models including the extended unified theory of acceptance and use of technology and the theory of planned behaviour, wh…	The purpose of this study is to investigate the factors, which drive teenagers’ behavioural intention to adopt wearable technologies and their behavioural intention to recommend others Factors affecting the adoption intention of wearable technologies among teenagers and their intention to recommend others have not been explored yet in Bangladesh. To bridge this research gap, a unique conceptual m…
32	Hayat et al. [68]	Digital Health	2023	Malaysia	Exploring the mass adoption potential of wearable fitness devices in Malaysia	Malaysia	Digital Health	To investigate the formation of intention to use wearable fitness devices (WFDs) and the role of health consciousness (HCS) and health motivation (HMT) in their adoption.	Method: Quantitative (Online questionnaire survey) Sample size: N=525 Validation: Construct validation	IV: HCS, Perceived compatibility (PCM), Perceived product value (PPV), Perceived technology accuracy (PTA), Perceived usefulness (PUF) DV: Intention to use WFDs, Use of WFDs (acceptance)	Health consciousness and health motivation theories	PLS-SEM	Fair: 525 adults; medium effect size; acknowledges limitations; provides data. This research has been cited 5 times.	Perceived compatibility, product value, and technology accuracy significantly influence the intention to use WFDs. HMT significantly impacts the adoption of WFDs.	Growing interest in health monitoring and fitness tracking; potential for market expansion in Malaysia.	Limited to Malaysian respondents; potential for further exploration of other technological attributes.	Wearable fitness devices, Smartwatches	The current study explores the formation of an intention to use wearable fitness devices (WFDs) with wearable fitness attributes and health consciousness (HCS). Moreover, the research examines the use of WFDs with the health motivation (HMT) and intention to use WFDs. The study also exposes the moderating effect of HMT between the intention to use WFDs and the use of WFDs.Five hundred and twenty-…	Our result confirms that health motivation plays a significant role in the use of wearable fitness devices Our study findings illuminate the significant impact of technology-level attributes of WFDs on the intention to use WFDs. However, an insignificant impact of HCS on the intention to use WFDs was reported. Our result confirms that HMT plays a significant role in the use of WFDs. Such as the m…
33	Haseli et al. [57]	Technological Forecasting & Social Change	2023	Mexico	Luxury in female technology (FemTech): Selection of smart jewelry for women through BCM-MARCOS group decision-making framework with fuzzy ZE-numbers	Mexico	Technological Forecasting and Social Change	To determine key evaluation criteria for smart jewelry selection for women and select the best alternative using BCM-MARCOS with fuzzy ZE-numbers.	Method: Qualitative (fuzzy numbers, fuzzy ZE-numbers, interviews with experts) Sample size: N=4 decision-makers, 6 experts Validation: Construct validation	IV: Jewelry-related criteria, Technology-related criteria, Producer-related criteria DV: Attitude of use smart jewelry (user behavior)	Multi-Criteria Decision-Making (MCDM), Fuzzy number theory	compromise solution (MARCOS) methods using fuzzy ZE-numbers	Fair: Acknowledges limitations; provides data. This research has been cited 17 times.	Ringly Luxe Smart Bracelet was related to the women's intention model and attitude of use as a smart jewelry. Technology-related criteria were most prioritized,	Increasing demand for wearable technology with a focus on women's health and aesthetics.	Limited to smart bracelets; excludes other types of smart jewelry.	Wearable fashion products (jewelry)	As an extension of wearable technology devices, smart jewelry has grasped the attention of women looking for both stylish and smart devices. Though smart jewelry is designed for women desiring to use wearable technologies without sacrificing their style, extant studies on smart jewelry lack a women-centered approach. Moreover, in the face of accelerated race in the launch of new smart jewelry in …	Smart jewelries are designed for women willing to benefit from the merits of wearable technology devices without sacrificing their style and elegance Smart jewelries are designed for women willing to benefit from the merits of WT devices without sacrificing their style and elegance. However, since they are both fashion and technological products in their nature, they have many aesthetic and compl…
34	Johnson et al. [58]	npj Digital Medicine	2023	USA	Wearable device and smartphone data quantify ALS progression and may provide novel outcome measures	USA	npj Digital Medicine	To determine if mobile applications and wearable devices can quantify ALS disease progression through active and passive data collection.	Method: Quantitative (Longitudinal observational study) Sample size: N=40 participants Validation: Internal validation, External validation	IV: Wearable device data DV: ALSFRS-R, ALSFRS-RSE, ROADS	NA	Linear Mixed Models (LMM), Correlation analysis	Fair: Single-center; 40 ambulatory adults with als were followed for 6-months; provides data. This research has been cited 32 times.	Wearable devices and smartphone data can effectively quantify ALS progression and may serve as novel outcome measures.	Increasing use of digital health tools for remote monitoring and clinical trials.	Limited to a specific patient population; no healthy control group.	Smart medical device: Wrist-worn activity monitor (ActiGraph Insight Watch, Ankle-worn activity monitor, Modus StepWatch)	Amyotrophic lateral sclerosis (ALS) therapeutic development has largely relied on staff-administered functional rating scales to determine treatment efficacy. We sought to determine if mobile applications (apps) and wearable devices can be used to quantify ALS disease progression through active (surveys) and passive (sensors) data collection. Forty ambulatory adults with ALS were followed for 6-m…	We evaluated whether an app and wearable devices might serve as important tools for monitoring Amyotrophic lateral sclerosis disease progression through active and passive data collection
35	Rapp [73]	Human–Computer Interaction	2023	Italy	Wearable technologies as extensions: a postphenomenological framework and its design implications	Italy	Human-Computer Interaction	To propose a theoretical framework for understanding wearables as extensions of human intentionality and explore design implications	Method: Qualitative (diary study and interviews) Sample size: N=64 (14 participants in diary study, 24 in user study, 30 in interview studies) Validation: Construct Validation	IV: Wearable design approach (externalistic vs. internalistic) DV: User experience	NA		Fair: vaild numner of interviews and sampling.	Internalistic design can enhance user experience by integrating wearables more closely with human perception and action	Growing interest in internalistic design, potential for new interaction paradigms	Limited focus on emotional aspects, potential for further refinement of the theoretical framework	General: Wearable technology	Wearable technologies are increasing both in number and variety enabling new ways for collecting personal data, as well as novel interaction modalities. Even though the Human-Computer Interaction (HCI) community has widely explored the potential applications of wearables, its theoretical contribution on this research field has been far from impressive. Most scholars and designers seem to rely on …	Wearable devices are seen as objects, repositories, and instruments, whereas the person’s body, knowledge, and world become fragmented and objectified To summarize, my contribution to HCI aims to be twofold. First, after introducing a definition of “wearable” and explicating the current dominant perspective on wearable technology, I will propose a theoretical scaffold for the wearable internalist…
36	Thapa et al. [77]		2023		Security Risks and User Perception towards Adopting Wearable Internet of Medical Things	Australia	International Journal of Environmental Research and Public Health	To examine users’ perspectives of trust in the Wearable Internet of Medical Things (WIoMT) while also exploring the associated security risks.	Method: Quantitative (online, cross-sectional questionnaire survey) Sample size: N=189 (aged 18 and over) Validation: Construct validation	IV: Intention to Use of wearable medical things (acceptance) DV: Product factors, privacy risks, data security, personal data (user behavior)	Technology Acceptance Model (TAM)	Correlation analysis using IBM SPSS software and Microsoft Excel	Fair: 189 participants; acknowledges limitations; provides data. This research has been cited 11 times.	Users intend to use the digital devices based on the trust factors related to security and privacy features.	Growing adoption of wearable health devices and increasing regulatory focus on privacy and data security. A need to provide implications for the healthcare industry to ensure regulated devices that secure confidential data.	The participants of this study are limited to only 189 Australians; thus, the results may not be generalisable to populations of other countries.	Smart medical device (WIoMT and Biosensors)	The Wearable Internet of Medical Things (WIoMT) is a collective term for all wearable medical devices connected to the internet to facilitate the collection and sharing of health data such as blood pressure, heart rate, oxygen level, and more. Standard wearable devices include smartwatches and fitness bands. This evolving phenomenon due to the IoT has become prevalent in managing health and poses…	The study highlighted that security and privacy factors have the most power to influence the use of the Wearable Internet of Medical Things, and manufacturers, healthcare providers, and vendors need to focus on what users think if they have the vision to increase the adoption of their technology in the world _x000D_ _x000D_ The main purpose of this study was to investigate the factors that led to…
37	Wu & Lim [69]	Frontiers in Public Health	2024	South Korea	Investigating older adults users’ willingness to adopt wearable devices by integrating the technology acceptance model (UTAUT2) and the Technology Readiness Index theory	China	Frontiers in public health	To identify key factors influencing older adults' willingness to adopt smart wearable devices and their impact mechanisms.	Method: Quantitative (Online questionnaire survey) Sample size: N=389 Validation: Construct validation	IV: Performance expectancy, Effort expectancy, social influence, facilitating conditions, Hedonic motivation, Price value, Digital health literacy DV: Intention technology, acceptance (acceptance) Moderator: Digital health literacy (user behavior)	UTAUT2, Technology Readiness Index (TRI)	PLS-SEM	Fair: 389 older adults respondents; acknowledges limitations; provides data. This research has been cited 7 times.	Performance expectancy, effort expectancy, social influence, facilitating conditions, hedonic motivation, and price value significantly affect older adults' willingness to adopt smart wearable devices. Digital health literacy moderates the relationship between these factors and behavioral intention.	Increasing importance of digital health literacy in technology adoption among older adults.	Limited to older adults in China; potential for further exploration of cultural differences and other age groups.	Smartwatches, Smart clothing	With the continuous advancement of wearable technology, smart wearable devices are increasingly recognized for their value in health monitoring, assessment, and intervention for the older adults, thus promoting intelligent older adults care. This study, based on the theoretical framework of the Unified Theory of Acceptance and Use of Technology 2 (UTAUT2) and the Technology Readiness Index (TRI) …	The results indicate that performance expectancy, effort expectancy, social influence, facilitating conditions, hedonic motivation, price value, and digital health literacy are positive predictors of older adults’ willingness to use smart wearable devices _x000D_ _x000D_ This study employs the UTAUT2 and TRI models as the primary theoretical frameworks, incorporating previous research on the usag…
38	Lu et al. [59]	Telematics and Informatics Reports	2024	China	Study on the relationship between technology, data and body isomorphism—The example of smartwatches	China	Telematics and Informatics Reports	To explore the self-tracking practices of smartwatch users and the impact of technology and data on the body and self.	Method: Qualitative (Case study) Sample size: N=25 participants Validation: Content validation, External validation	IV: Smartwatch usage patterns, data DV: Self-perception, satisfaction and accepting the smartwatch (acceptance)	NA	Qualitative analysis, Thematic coding	Fair: Valid number of case studies.	Smartwatches help in constructing a technological body and enable digital care practices, enhancing users' satisfaction and acceptance.	Growing trend of self-tracking and digital care using wearable devices.	Limited to qualitative data; potential for researcher bias.	Smartwatches (Apple Watch, Xiaomi Smart Band, Huawei Watch)	The Smart Watch has become an important tool for individuals to understand the physical body, construct the technological body and promote the right of self-determination of the body. This study examined the daily self-tracking practices of 25 smartwatch users through participatory observation and semi-structured interviews. On the one hand, the tracking data generated by the smartwatch helps to …	The Wearable Internet of Medical Things (WIoMT) is a collective term for all wearable medical devices connected to the internet to facilitate the collection and sharing of health data such as blood pressure, heart rate, oxygen level, and more. Standard wearable devices include smartwatches and fitness bands. This evolving phenomenon due to the IoT has become prevalent in managing health and poses…
